# Supplementary material for: Strength curve data for slender geopolymer concrete columns with GFRP, steel and hybrid reinforcement
Source: Data Brief. 2021 Nov 18;39:107589. doi: 10.1016/j.dib.2021.107589 (PMC8626654; doi:10.1016/j.dib.2021.107589)
Supplement: Supplementary file 1 [file mmc1.zip]

Archive with 2 entries (1 files):
- mmc1/
- mmc1/Collect_KLr_From_Excel_N0_Auto_DIB.py
