# Supplementary material for: Strength curve data for slender geopolymer concrete columns with GFRP, steel and hybrid reinforcement
Source: Data Brief. 2021 Nov 18;39:107589. doi: 10.1016/j.dib.2021.107589 (PMC8626654; doi:10.1016/j.dib.2021.107589)
Supplement: Supplementary file 1 [file mmc1.zip › mmc1/Collect_KLr_From_Excel_N0_Auto_DIB.py]

# This file represents a stand alone program for collecting data from multiple Excel Files
# Class definitions are listed first, then followed by the required script for data collection
# TARGET: Stability Charts
import os
import math
from datetime import datetime
from openpyxl import *
from openpyxl.chart.label import DataLabelList
from openpyxl.utils.cell import get_column_letter, coordinate_from_string, column_index_from_string
from openpyxl.chart import (
    ScatterChart,
    BarChart,
    Reference,
    Series)

class DataFile():
    def __init__(self,path,fileName,KLr,eByDs,LongI,TransI,ModI):
        self.fullPAth=f'{path}\\{fileName}.xlsx'
        self.fileName=fileName
        self.N=[]
        self.eByDs=[]
        self.KLr=KLr
        self.GetDataFromExcel(eByDs)
        self.LongI=LongI
        self.TransI=TransI
        self.ModI=ModI

    def GetDataFromExcel(self,eByDs):
        print(f'Reading data from {self.fileName}')
        wb = load_workbook(self.fullPAth) 
        ws = wb["Int Diag"]
        
        startIndex=3
        for eByD in eByDs:
            valueFound = False
            for i in range(startIndex,40):
                if ws["C" + str(i)].value is not None and abs(ws["C" + str(i)].value - eByD)<0.000001:
                    self.N.append( ws["B" + str(i)].value)
                    self.eByDs.append(eByD)
                    valueFound = True
                    break
            if not valueFound:
                raise Exception(f'Value for eByD = {eByD} not found')

        wb.close()

#################################################################################################################

class KLrCurve():
    def __init__(self,GroupIndex, LongI,TransI,ModI,eByD,groupTitle):
        self.groupTitle=groupTitle
        self.KLrs=[]
        self.N_Normalized=[]
        self.GroupIndex=GroupIndex
        self.LongI=LongI
        self.TransI=TransI
        self.ModI=ModI
        self.eByD=eByD

    @classmethod
    def PrintCombinedStrengthCurves(cls,wb,KLrCurves,fileName,eByDs,type):
        print(f'Printing Collected Strength Curves for N_Normalized')
        #######################################################################
        ws = wb.create_sheet(f'Strength Curves')
        ws["A1"].value="File"
        ws["A2"].value="KL/r"
        for j in range(len(KLrCurves)):
            ws[get_column_letter(j+2)+"1"].value=f'{KLrCurves[j].groupTitle}_eD{KLrCurves[j].eByD}'
            ws[get_column_letter(j+2)+"2"].value=f'Rho{KLrCurves[j].LongI}_e/D{KLrCurves[j].eByD}'

        KLrs=KLrCurves[0].KLrs
        for i in range(len(KLrs)):
            ws["A" + str(i+3)].value=KLrs[i]
            for j in range(len(KLrCurves)):
                ws[get_column_letter(j+2)+str(i+3)].value=KLrCurves[j].N_Normalized[i]

      

#################################################################################################################
#################################################################################################################
TrialName="N0"
GroupNo=4
eByDs=[0.001, 0.01, 0.03, 0.05, 0.08, 0.1, 0.15, 0.2, 0.25, 0.3, 0.4, 0.5, 0.7, 1, 1.3, 2, 4]
KLrS=[0,5,8,10,12,15,18,20,22,25,28,30,32,35,40,45,50,55,60,70,80,100,120,140,160] 

if GroupNo == 2:
    MaxIndex=15
else:
    MaxIndex=45

for StartIndex in range(1,MaxIndex,5):
    EndIndex = StartIndex + 4
   
    print(f'StartIndex={StartIndex} *** EndIndex={EndIndex}')
    # Defining indicies used in files' names
    if GroupNo==1:
        ArrayOfOptions=[\
            [ 1 , 3 , 40 ],\
            [ 2 , 3 , 40 ],\
            [ 4 , 3 , 40 ],\
            [ 6 , 3 , 40 ],\
            [ 8 , 3 , 40 ],\
            [ 1 , 6 , 40 ],\
            [ 2 , 6 , 40 ],\
            [ 4 , 6 , 40 ],\
            [ 6 , 6 , 40 ],\
            [ 8 , 6 , 40 ],\
            [ 1 , 9 , 40 ],\
            [ 2 , 9 , 40 ],\
            [ 4 , 9 , 40 ],\
            [ 6 , 9 , 40 ],\
            [ 8 , 9 , 40 ],\
            [ 1 , 3 , 50 ],\
            [ 2 , 3 , 50 ],\
            [ 4 , 3 , 50 ],\
            [ 6 , 3 , 50 ],\
            [ 8 , 3 , 50 ],\
            [ 1 , 6 , 50 ],\
            [ 2 , 6 , 50 ],\
            [ 4 , 6 , 50 ],\
            [ 6 , 6 , 50 ],\
            [ 8 , 6 , 50 ],\
            [ 1 , 9 , 50 ],\
            [ 2 , 9 , 50 ],\
            [ 4 , 9 , 50 ],\
            [ 6 , 9 , 50 ],\
            [ 8 , 9 , 50 ],\
            [ 1 , 3 , 60 ],\
            [ 2 , 3 , 60 ],\
            [ 4 , 3 , 60 ],\
            [ 6 , 3 , 60 ],\
            [ 8 , 3 , 60 ],\
            [ 1 , 6 , 60 ],\
            [ 2 , 6 , 60 ],\
            [ 4 , 6 , 60 ],\
            [ 6 , 6 , 60 ],\
            [ 8 , 6 , 60 ],\
            [ 1 , 9 , 60 ],\
            [ 2 , 9 , 60 ],\
            [ 4 , 9 , 60 ],\
            [ 6 , 9 , 60 ],\
            [ 8 , 9 , 60 ],\
        ]
    elif GroupNo==2:
        ArrayOfOptions=[\
            [ 1 , 6 , 200 ],\
            [ 2 , 6 , 200 ],\
            [ 4 , 6 , 200 ],\
            [ 6 , 6 , 200 ],\
            [ 8 , 6 , 200 ],\
            [ 1 , 8 , 200 ],\
            [ 2 , 8 , 200 ],\
            [ 4 , 8 , 200 ],\
            [ 6 , 8 , 200 ],\
            [ 8 , 8 , 200 ],\
            [ 1 , 9 , 200 ],\
            [ 2 , 9 , 200 ],\
            [ 4 , 9 , 200 ],\
            [ 6 , 9 , 200 ],\
            [ 8 , 9 , 200 ],\
        ]
    elif GroupNo==3:
        ArrayOfOptions=[\
            [ 1 , 3 , 40 ],\
            [ 2 , 3 , 40 ],\
            [ 4 , 3 , 40 ],\
            [ 6 , 3 , 40 ],\
            [ 8 , 3 , 40 ],\
            [ 1 , 6 , 40 ],\
            [ 2 , 6 , 40 ],\
            [ 4 , 6 , 40 ],\
            [ 6 , 6 , 40 ],\
            [ 8 , 6 , 40 ],\
            [ 1 , 9 , 40 ],\
            [ 2 , 9 , 40 ],\
            [ 4 , 9 , 40 ],\
            [ 6 , 9 , 40 ],\
            [ 8 , 9 , 40 ],\
            [ 1 , 3 , 50 ],\
            [ 2 , 3 , 50 ],\
            [ 4 , 3 , 50 ],\
            [ 6 , 3 , 50 ],\
            [ 8 , 3 , 50 ],\
            [ 1 , 6 , 50 ],\
            [ 2 , 6 , 50 ],\
            [ 4 , 6 , 50 ],\
            [ 6 , 6 , 50 ],\
            [ 8 , 6 , 50 ],\
            [ 1 , 9 , 50 ],\
            [ 2 , 9 , 50 ],\
            [ 4 , 9 , 50 ],\
            [ 6 , 9 , 50 ],\
            [ 8 , 9 , 50 ],\
            [ 1 , 3 , 60 ],\
            [ 2 , 3 , 60 ],\
            [ 4 , 3 , 60 ],\
            [ 6 , 3 , 60 ],\
            [ 8 , 3 , 60 ],\
            [ 1 , 6 , 60 ],\
            [ 2 , 6 , 60 ],\
            [ 4 , 6 , 60 ],\
            [ 6 , 6 , 60 ],\
            [ 8 , 6 , 60 ],\
            [ 1 , 9 , 60 ],\
            [ 2 , 9 , 60 ],\
            [ 4 , 9 , 60 ],\
            [ 6 , 9 , 60 ],\
            [ 8 , 9 , 60 ],\
        ]
    elif GroupNo==4:
        ArrayOfOptions=[\
            [ 1 , 6 , 40 ],\
            [ 2 , 6 , 40 ],\
            [ 4 , 6 , 40 ],\
            [ 6 , 6 , 40 ],\
            [ 8 , 6 , 40 ],\
            [ 1 , 8 , 40 ],\
            [ 2 , 8 , 40 ],\
            [ 4 , 8 , 40 ],\
            [ 6 , 8 , 40 ],\
            [ 8 , 8 , 40 ],\
            [ 1 , 9 , 40 ],\
            [ 2 , 9 , 40 ],\
            [ 4 , 9 , 40 ],\
            [ 6 , 9 , 40 ],\
            [ 8 , 9 , 40 ],\
            [ 1 , 6 , 50 ],\
            [ 2 , 6 , 50 ],\
            [ 4 , 6 , 50 ],\
            [ 6 , 6 , 50 ],\
            [ 8 , 6 , 50 ],\
            [ 1 , 8 , 50 ],\
            [ 2 , 8 , 50 ],\
            [ 4 , 8 , 50 ],\
            [ 6 , 8 , 50 ],\
            [ 8 , 8 , 50 ],\
            [ 1 , 9 , 50 ],\
            [ 2 , 9 , 50 ],\
            [ 4 , 9 , 50 ],\
            [ 6 , 9 , 50 ],\
            [ 8 , 9 , 50 ],\
            [ 1 , 6 , 60 ],\
            [ 2 , 6 , 60 ],\
            [ 4 , 6 , 60 ],\
            [ 6 , 6 , 60 ],\
            [ 8 , 6 , 60 ],\
            [ 1 , 8 , 60 ],\
            [ 2 , 8 , 60 ],\
            [ 4 , 8 , 60 ],\
            [ 6 , 8 , 60 ],\
            [ 8 , 8 , 60 ],\
            [ 1 , 9 , 60 ],\
            [ 2 , 9 , 60 ],\
            [ 4 , 9 , 60 ],\
            [ 6 , 9 , 60 ],\
            [ 8 , 9 , 60 ],\
        ]
    
    KLrCurves=[]
    AreaxFcu=4241.150082346221
    
    for Index in range(StartIndex,EndIndex+1):
        LongI=ArrayOfOptions[Index-1][0]   # Longitudinal Reinforcement 
        TransI=ArrayOfOptions[Index-1][1]  # Transverse Reinforcement 
        ModI=ArrayOfOptions[Index-1][2]    # Elastic Modulus  
    
        groupTitle= f'{TrialName}G{GroupNo}_{Index:02d} L{LongI} T{TransI} E{ModI}'
        filePath=os.getcwd()
        dataFiles=[]
        collectionFileName=f'Analytical Strength Curves {groupTitle}'
        
        # Reading Results from analysis output files (DataFiles) 
        # Each data file contains the axial load capacity for one KL/r value at different e/D values 
        for klr in KLrS:
            dataFiles.append(DataFile(filePath,f'{groupTitle} KLr{klr:03d}',klr,eByDs,LongI,TransI,ModI))
        
        # Generating KLr curves from the collected data files (One curve for each e/D value)
        # Each Kl/r curve represents the axial load variation versus Kl/r
        for eByD in dataFiles[0].eByDs:
            currentKLrCurve=KLrCurve(Index,LongI,TransI,ModI,eByD,groupTitle)
            currentKLrCurve.KLrs=KLrS
            for KLr in currentKLrCurve.KLrs:
                dataFile = next((x for x in dataFiles if x.KLr == KLr), None)
                targetIndex = dataFile.eByDs.index(eByD)
                currentKLrCurve.N_Normalized.append(dataFile.N[targetIndex]/AreaxFcu)
            KLrCurves.append(currentKLrCurve)
    
    # writing one file for each KLr Group
    wb = Workbook()
    StrengthCurvesTitle= f'{TrialName}G{GroupNo}_{KLrCurves[0].GroupIndex:02d}:{KLrCurves[-1].GroupIndex:02d}  L{KLrCurves[0].LongI}:{KLrCurves[-1].LongI} T{KLrCurves[0].TransI} E{KLrCurves[0].ModI}'
    KLrCurve.PrintCombinedStrengthCurves(wb,KLrCurves,StrengthCurvesTitle,dataFiles[0].eByDs,"N_Normalized")
    
    
    wb.remove(wb['Sheet'])
    
    StrengthCurvesFileName= StrengthCurvesTitle.replace(":","-")
    if GroupNo==1:
        add_G=0
    elif GroupNo==2:
        add_G=9
    elif GroupNo==3:
        add_G=12
    elif GroupNo==4:
        add_G=21
    
    DataPaperGroupNo=int((StartIndex-1)/5+1+add_G) # the assigned group No. within the data paper

    try:
        wb.save(f'Collected Strength Curves {StrengthCurvesFileName}_DPG{DataPaperGroupNo:02d}.xlsx')
    except :
        now = datetime.now()
        dt_string = now.strftime("%d.%m.%Y_%H.%M.%S")
        wb.save(f'RunDate{dt_string}.xlsx')
        
